# Supplementary material for: Ankyrin domains across the Tree of Life
Source: PeerJ. 2014 Feb 6;2:e264. doi: 10.7717/peerj.264 (PMC3932732; doi:10.7717/peerj.264)
Supplement: Supplemental Information 2 [file peerj-02-264-s002.xlsx]

## Sheet: Sheet1
Strain	Kingdom	Phylum	Protein Sequence ID
Cryptosporidium hominis	Protists	Alveolates	Q5CMR1
Helobdella robusta	Animals	Annelida	jgi|Helro1|115085
Drosophila melanogaster 69_5	Animals	Arthropods	Q9VTS6
Ciona savignyi 69_2.0	Animals	Ascidians	H2YGF1
Saccharomyces cerevisiae 69_4	Fungi	Ascomycetes	YLR182W
Cryptococcus neoformans var. grubii H99	Fungi	Basidiomycetes	CNAG_02541T0
Batrachochytrium dendrobatidis JAM81	Fungi	Chytridiomycetes	jgi|Batde5|87909|GP3.034680
Nematostella vectensis 1.0	Animals	Cnidarians	jgi|Nemve1|134786|e_gw.345.1.1
Giardia lamblia 2.3	Protists	Diplomonads	E1EZM6
Strongylocentrotus purpuratus v3.1	Animals	Echinoderms	SPU_001432
Arabidopsis thaliana 10	Plants	Eudicots	AT1G62050.1
Trypanosoma brucei gambiense v4.1	Protists	Euglenozoa	Tbg972.9.1550
Schistosoma mansoni	Animals	Flatworms	Smp_027400
Chlorella sp. NC64A	Plants	Green algae	E1ZJH2
Emiliania huxleyi CCMP1516	Protists	Haptophyceae	jgi|Emihu1|198231|gm1.700541
Naegleria gruberi	Protists	Heterolobosea	jgi|Naegr1|48345|fgeneshHS_pg.scaffold_18000085
Branchiostoma floridae 1.0	Animals	Lancelets	gi|Brafl1|104508|fgenesh2_pg.scaffold_465000016
Lottia gigantea	Animals	Mollusks	jgi|Lotgi1|106471|e_gw1.5.433.1
Oryza sativa v193	Plants	Monocots	LOC_Os02g25960.1|PACid:21918841
Physcomitrella patens subsp. patens	Plants	Mosses	jgi|Phypa1_1|209624|estExt_Genewise1.C_550097
Caenorhabditis elegans 69_215	Animals	Nematodes	H2KYY2
Trichomonas vaginalis	Protists	Parabasalids	102582.m00003
Trichoplax adhaerens	Animals	Placozoans	jgi|Triad1|22532|e_gw1.3.786.1
Cyanidioschyzon merolae	Protists	Red algae	gnl|CMER|CME092C
Selaginella moellendorffii	Plants	Spikemosses	jgi|Selmo1|110129|e_gw1.39.364.1
Aureococcus anophagefferens	Protists	Stramenopiles	jgi|Auran1|10628
Homo sapiens 69_37	Animals	Vertebrates	Q15027
